# Supplementary material for: Pteris latipinna sp. nov. (Pteridaceae), a new species segregated from Pteris fauriei
Source: PhytoKeys. 2017 Aug 31;(85):95–108. doi: 10.3897/phytokeys.85.14884 (PMC5624215; doi:10.3897/phytokeys.85.14884)
Supplement: XML Treatment for Pteris latipinna [file phytokeys.85.14884-treatment1.xml]

<!DOCTYPE tp:taxon-treatment
  PUBLIC "-//TaxonX//DTD Taxonomic Treatment Publishing DTD v0 20100105//EN" "tax-treatment-NSO.dtd">
<tp:taxon-treatment xmlns:tp="http://www.plazi.org/taxpub"><tp:treatment-meta><kwd-group><label>Taxon classification</label><kwd><named-content xmlns:xlink="http://www.w3.org/1999/xlink" content-type="kingdom">Plantae</named-content></kwd><kwd><named-content xmlns:xlink="http://www.w3.org/1999/xlink" content-type="order">Polypodiales</named-content></kwd><kwd><named-content xmlns:xlink="http://www.w3.org/1999/xlink" content-type="family">Pteridaceae</named-content></kwd></kwd-group><mixed-citation publication-type="journal"><person-group><name><surname>Chao</surname><given-names>Yi-Shan</given-names></name><name><surname>Ebihara</surname><given-names>Atsushi</given-names></name><name><surname>Chiou</surname><given-names>Wen-Liang</given-names></name><name><surname>Huang</surname><given-names>Yao-Moan</given-names></name></person-group><article-title>
          <italic><tp:taxon-name><tp:taxon-name-part taxon-name-part-type="genus" reg="Pteris">Pteris</tp:taxon-name-part> <tp:taxon-name-part taxon-name-part-type="species" reg="latipinna">latipinna</tp:taxon-name-part></tp:taxon-name></italic> sp. nov. (<tp:taxon-name><tp:taxon-name-part taxon-name-part-type="family">Pteridaceae</tp:taxon-name-part></tp:taxon-name>), a new species segregated from <italic><tp:taxon-name><tp:taxon-name-part taxon-name-part-type="genus" reg="Pteris">Pteris</tp:taxon-name-part> <tp:taxon-name-part taxon-name-part-type="species" reg="fauriei">fauriei</tp:taxon-name-part></tp:taxon-name></italic></article-title><source>PhytoKeys</source><day>31</day><month>8</month><year>2017</year><volume>2017</volume><issue>85</issue><fpage>95</fpage><lpage>108</lpage><pub-id pub-id-type="doi">10.3897/phytokeys.85.14884</pub-id></mixed-citation></tp:treatment-meta><tp:nomenclature><tp:taxon-name>
              <tp:taxon-name-part taxon-name-part-type="genus" reg="Pteris">Pteris</tp:taxon-name-part>
              <tp:taxon-name-part taxon-name-part-type="species" reg="latipinna">latipinna</tp:taxon-name-part>
              <object-id xmlns:xlink="http://www.w3.org/1999/xlink" content-type="ipni" xlink:type="simple">urn:lsid:ipni.org:names:77165362-1</object-id>
            </tp:taxon-name><tp:taxon-authority>Y.S.Chao &amp; W.L.Chiou</tp:taxon-authority><tp:taxon-status xmlns:xlink="http://www.w3.org/1999/xlink" xlink:type="simple">sp. nov.</tp:taxon-status><xref ref-type="fig" rid="F1">Figs 1</xref><xref ref-type="fig" rid="F3">, 3</xref></tp:nomenclature><tp:treatment-sec sec-type="material" id="SECID0E52AE"><title>Type.</title><p>TAIWAN. Hsinchu County: Zhudong Town, Wuchihshan, 3 March 2013, <italic>Y.-S. Chao 2092</italic> (holotype TAIF!, isotype TAIF!, TNS!).</p></tp:treatment-sec><tp:treatment-sec sec-type="description" id="SECID0EG3AE"><title>Description.</title><p>Rhizomes short, ascending, apex scaly; scales linear lanceolate, 1–4 mm long, 0.2–0.5 mm wide, concolorous, dark brown, entire, apex long-acuminate. Fronds clustered, 30–100 cm long, nearly monomorphic. Sterile fronds 30–70 cm long; stipes green, 2–4 mm thick, 10–30 cm long, base with persistent and scattered scales; grooved on the adaxial side; laminae widely ovate, 15–45cm long, 15–40 cm wide, bipinnatifid; 2–3(4) pairs lateral pinnae, pinna angle against rachis 60–70°, straight, basal pinnae with one pair of exaggerated basiscopic pinnules, terminal pinnae distinctly longer and wider than the lateral except basal ones; pinnae ovate-lanceolate, distinctly narrowed at base, pectinate, 8–21 cm long, 3–7 cm wide, sessile or short-petiolate, apex caudate, 1–4 cm long. Basal segments of the lateral pinnae triangular, the other segments of pinnae falcate, 4–9 mm wide, apex obtuse, margins entire; veins forked, free. Fertile fronds 50–105 cm long; stipes 25–55 cm long; laminae ovate to widely ovate, 20–50 cm long, 20–35cm wide, bipinnatifid; 3–5 pairs lateral pinnae, slightly incurved or straight; terminal pinna usually wider than the lateral; pinnae 8–20 cm long, 2–6 cm wide, 1–4 cm long; segments of pinnae 4–6 mm wide, apex acute or obtuse. Sori along pinna margins, protected by pseudoindusia; spore number 32; spores tetrahedral, tan.</p></tp:treatment-sec><tp:treatment-sec sec-type="material" id="SECID0EL3AE"><title>Other specimens examined.</title><p>TAIWAN. Hsinchu County: Guanxi, Chike Mt., <italic>P.-F. Lu 24585, 24586</italic> (TAIF); Jianshi, <italic>P.-F. Lu 25108</italic> (TAIF); Pawushan, <italic>P.-F. Lu 26666</italic>, <italic>26673</italic> (TAIF); Shuitien Logging Trail, <italic>L.-Y. Kuo 01</italic> (TAIF). Miaoli County: Sintikusyu, komokwan, <italic>Yaiti Simada 5175A</italic> (HAST).</p></tp:treatment-sec><tp:treatment-sec sec-type="distribution" id="SECID0E43AE"><title>Distribution.</title><p>Taiwan (Fig. <xref ref-type="fig" rid="F4">4</xref>).</p></tp:treatment-sec><tp:treatment-sec sec-type="ecology" id="SECID0EH4AE"><title>Ecology.</title><p>In shaded places, understory of evergreen broad leaf forests, below 1,000 m in elevation.</p></tp:treatment-sec><tp:treatment-sec sec-type="etymology" id="SECID0EM4AE"><title>Etymology.</title><p>The specific epithet ‘<tp:taxon-name><tp:taxon-name-part taxon-name-part-type="species" reg="latipinna">latipinna</tp:taxon-name-part></tp:taxon-name>’ refers to its wide pinnae.</p></tp:treatment-sec><tp:treatment-sec sec-type="Preliminary conservation assessment" id="SECID0E24AE"><title>Preliminary conservation assessment.</title><p>We investigated the distribution of <italic><tp:taxon-name><tp:taxon-name-part taxon-name-part-type="genus" reg="Pteris">P.</tp:taxon-name-part> <tp:taxon-name-part taxon-name-part-type="species" reg="latipinna">latipinna</tp:taxon-name-part></tp:taxon-name></italic> Y.S.Chao &amp; W.L.Chiou, sp. nov. in Taiwan. To date, only a few small populations are recorded. However, the available information is inadequate to support the assessment of its extinction risk. According to the <xref ref-type="bibr" rid="B13">IUCN (2012)</xref> criteria, the category of Data Deficient (DD) is appropriate.</p><fig id="F4" position="float" orientation="portrait"><label>Figure 4.</label><caption><p>Distribution of <italic><tp:taxon-name><tp:taxon-name-part taxon-name-part-type="genus" reg="Pteris">Pteris</tp:taxon-name-part> <tp:taxon-name-part taxon-name-part-type="species" reg="latipinna">latipinna</tp:taxon-name-part></tp:taxon-name></italic> Y.S.Chao &amp; W.L.Chiou, sp. nov. (black circles) in Taiwan.</p></caption><graphic xmlns:xlink="http://www.w3.org/1999/xlink" xlink:href="phytokeys-85-095-g004.jpg" position="float" orientation="portrait" xlink:type="simple" id="oo_153313.jpg"/></fig></tp:treatment-sec><tp:treatment-sec><!--Section generated to contain objects referenced in tp:taxon-treatment.--><fig id="F1" position="float" orientation="portrait"><label>Figure 1.</label><caption><p>Photographs of <italic><tp:taxon-name><tp:taxon-name-part taxon-name-part-type="genus" reg="Pteris">Pteris</tp:taxon-name-part> <tp:taxon-name-part taxon-name-part-type="species" reg="latipinna">latipinna</tp:taxon-name-part></tp:taxon-name></italic> Y.S.Chao &amp; W.L.Chiou, sp. nov. in Hsinchu, Taiwan. <bold>A</bold> Habitat. Terminal pinna of sterile frond is larger than the lateral pinna. St, sterile fronds; Fe, fertile fronds <bold>B</bold> A frond <bold>C</bold> Concolorous scales a stipe.</p></caption><graphic xmlns:xlink="http://www.w3.org/1999/xlink" xlink:href="phytokeys-85-095-g001.jpg" position="float" orientation="portrait" xlink:type="simple" id="oo_153310.jpg"/></fig><fig id="F3" position="float" orientation="portrait"><label>Figure 3.</label><caption><p>Illustration of <italic><tp:taxon-name><tp:taxon-name-part taxon-name-part-type="genus" reg="Pteris">Pteris</tp:taxon-name-part> <tp:taxon-name-part taxon-name-part-type="species" reg="latipinna">latipinna</tp:taxon-name-part></tp:taxon-name></italic> Y.S.Chao &amp; W.L.Chiou, sp. nov., based on holotype. <bold>A</bold> A fertile frond <bold>B</bold> Venation <bold>C</bold> Linear, concolorous scale. Basal segments of lateral pinnae are triangular (indicated by arrows).</p></caption><graphic xmlns:xlink="http://www.w3.org/1999/xlink" xlink:href="phytokeys-85-095-g003.jpg" position="float" orientation="portrait" xlink:type="simple" id="oo_153312.jpg"/></fig></tp:treatment-sec><ref-list><ref id="B13"><mixed-citation xmlns:xlink="http://www.w3.org/1999/xlink" xlink:type="simple">
          <institution xlink:type="simple">IUCN</institution> (<year>2012</year>) <source>IUCN Red List Categories and Criteria (Version 2).</source> <publisher-name>Gland</publisher-name>, <publisher-loc>Switzerland and Cambridge, UK</publisher-loc>, <size units="page">32 pp</size>. <ext-link xlink:type="simple" ext-link-type="uri" xlink:href="http://cmsdocs.s3.amazonaws.com/keydocuments/Categories_and_Criteria_en_web%2Bcover%2Bbckcover.pdf">http://cmsdocs.s3.amazonaws.com/keydocuments/Categories_and_Criteria_en_web%2Bcover%2Bbckcover.pdf</ext-link> [accessed 06.24.2017]</mixed-citation></ref></ref-list></tp:taxon-treatment>
